# Supplementary material for: Taxonomic study of the genus Ischnothyreus Simon, 1893 from Myanmar (Araneae, Oonopidae)
Source: Zookeys. 2020 Nov 16;993:1–26. doi: 10.3897/zookeys.993.57676 (PMC7700760; doi:10.3897/zookeys.993.57676)
Supplement: XML Treatment for Ischnothyreus jianglangi [file zookeys.993.57676-treatment2.xml]

<!DOCTYPE tp:taxon-treatment
  PUBLIC "-//TaxonX//DTD Taxonomic Treatment Publishing DTD v0 20100105//EN" "tax-treatment-NSO.dtd">
<tp:taxon-treatment xmlns:tp="http://www.plazi.org/taxpub"><tp:treatment-meta><kwd-group><label>Taxon classification</label><kwd><named-content xmlns:xlink="http://www.w3.org/1999/xlink" content-type="kingdom">Animalia</named-content></kwd><kwd><named-content xmlns:xlink="http://www.w3.org/1999/xlink" content-type="order">Araneae</named-content></kwd><kwd><named-content xmlns:xlink="http://www.w3.org/1999/xlink" content-type="family">Oonopidae</named-content></kwd></kwd-group><mixed-citation publication-type="journal"><person-group><name><surname>Tong</surname><given-names>Yanfeng</given-names></name><name><surname>Li</surname><given-names>Shuqiang</given-names></name><name><surname>Bian</surname><given-names>Dongju</given-names></name></person-group><article-title>Taxonomic study of the genus <italic><tp:taxon-name><tp:taxon-name-part taxon-name-part-type="genus" reg="Ischnothyreus">Ischnothyreus</tp:taxon-name-part></tp:taxon-name></italic> Simon, 1893 from Myanmar (<tp:taxon-name><tp:taxon-name-part taxon-name-part-type="order">Araneae</tp:taxon-name-part></tp:taxon-name>, <tp:taxon-name><tp:taxon-name-part taxon-name-part-type="family">Oonopidae</tp:taxon-name-part></tp:taxon-name>)</article-title><source>Zookeys</source><day>16</day><month>11</month><year>2020</year><volume>993</volume><fpage>1</fpage><lpage>26</lpage><pub-id pub-id-type="doi">10.3897/zookeys.993.57676</pub-id></mixed-citation></tp:treatment-meta><tp:nomenclature><tp:taxon-name><object-id xmlns:xlink="http://www.w3.org/1999/xlink" content-type="arpha" xlink:type="simple">8DF2A223-AE7D-5D8F-95BB-7DE2D6DC9F2B</object-id>
              <tp:taxon-name-part taxon-name-part-type="genus" reg="Ischnothyreus">Ischnothyreus</tp:taxon-name-part>
              <tp:taxon-name-part taxon-name-part-type="species" reg="jianglangi">jianglangi</tp:taxon-name-part>
              <object-id xmlns:xlink="http://www.w3.org/1999/xlink" content-type="zoobank" xlink:type="simple">http://zoobank.org/505F6C65-291C-47C0-8997-23CA63EA5161</object-id>
            </tp:taxon-name><tp:taxon-authority>Tong &amp; Li</tp:taxon-authority><tp:taxon-status xmlns:xlink="http://www.w3.org/1999/xlink" xlink:type="simple">sp. nov.</tp:taxon-status><xref ref-type="fig" rid="F2">Figures 2</xref><xref ref-type="fig" rid="F17">, 17A, B</xref></tp:nomenclature><tp:treatment-sec sec-type="type material" id="SECID0EUCAE"><title>Type material.</title><p><bold><italic>Holotype</italic></bold> ♀: Myanmar, Kachin State, Putao, Hponkanrazi Wildlife Sanctuary, roadside between Camp 2 to Camp 1; <named-content xmlns:xlink="http://www.w3.org/1999/xlink" content-type="dwc:verbatimCoordinates" xlink:type="simple"><named-content content-type="geo-json" specific-use="{&#34;type&#34;:&#34;Point&#34;,&#34;coordinates&#34;:[96.992200,27.596767]}" id="NCID0ECDAE" xlink:type="simple">27°35'806"N, 96°59'532"E</named-content></named-content>; elevation ca 1613 m; 10.V.2017; Wu J. &amp; Chen Z. leg. (<named-content xmlns:xlink="http://www.w3.org/1999/xlink" content-type="dwc:institutional_code" xlink:type="simple">IZCAS</named-content> AR-25159).</p></tp:treatment-sec><tp:treatment-sec sec-type="diagnosis" id="SECID0EMDAE"><title>Diagnosis.</title><p>The new species is similar to <italic><tp:taxon-name><tp:taxon-name-part taxon-name-part-type="genus" reg="Ischnothyreus">I.</tp:taxon-name-part> <tp:taxon-name-part taxon-name-part-type="species" reg="jojo">jojo</tp:taxon-name-part></tp:taxon-name></italic> Kranz-Baltensperger, 2011 in the triangular shaped atrium, but can be distinguished by shape of the dorsal abdominal scutum (width/length = 1/2 (Fig. <xref ref-type="fig" rid="F2">2A</xref>) vs approximately 1/3; <xref ref-type="bibr" rid="B2">Kranz-Baltensperger 2011</xref>: fig. 25A), and the unmodified exterior surface of postgastric scutum (Fig. <xref ref-type="fig" rid="F17">17A</xref>) (vs with curved, sclerotized extensions and U-shaped structure; <xref ref-type="bibr" rid="B2">Kranz-Baltensperger 2011</xref>: fig. 25E, F).</p><fig id="F2" position="float" orientation="portrait"><object-id xmlns:xlink="http://www.w3.org/1999/xlink" content-type="doi" xlink:type="simple">10.3897/zookeys.993.57676.figure2</object-id><object-id xmlns:xlink="http://www.w3.org/1999/xlink" content-type="arpha" xlink:type="simple">C1B41E42-920E-5FB4-AB8A-0D54B77445DB</object-id><label>Figure 2.</label><caption><p><italic><tp:taxon-name><tp:taxon-name-part taxon-name-part-type="genus" reg="Ischnothyreus">Ischnothyreus</tp:taxon-name-part> <tp:taxon-name-part taxon-name-part-type="species" reg="jianglangi">jianglangi</tp:taxon-name-part></tp:taxon-name></italic> sp. nov., female holotype <bold>A–C</bold> habitus, dorsal, ventral and lateral views <bold>D–G</bold> prosoma, dorsal, ventral, lateral and anterior views <bold>H</bold> epigastric region, ventral view. Scale bars: 0.4 mm (<bold>A–F</bold>); 0.1 mm (<bold>G, H</bold>).</p></caption><graphic xmlns:xlink="http://www.w3.org/1999/xlink" xlink:href="zookeys-993-001-g002.jpg" position="float" orientation="portrait" xlink:type="simple" id="oo_475032.jpg"><uri content-type="original_file" xlink:type="simple">https://binary.pensoft.net/fig/475032</uri></graphic></fig></tp:treatment-sec><tp:treatment-sec sec-type="description" id="SECID0EPFAE"><title>Description.</title><p><bold>Female (holotype). <italic>Body</italic></bold>: habitus as in Fig. <xref ref-type="fig" rid="F2">2A–C</xref>; body length 2.35. <bold><italic>Carapace</italic></bold>: 1.02 long, 0.87 wide; brown, without any pattern, ovoid in dorsal view, slightly elevated in lateral view, surface finely reticulate, fovea absent, lateral margin straight, smooth (Fig. <xref ref-type="fig" rid="F2">2D, F</xref>). <bold><italic>Clypeus</italic></bold>: height about equal to <abbrev xmlns:xlink="http://www.w3.org/1999/xlink" xlink:title="anterior lateral eyes" id="ABBRID0EHGAE" xlink:type="simple">ALE</abbrev> radius or less (Fig. <xref ref-type="fig" rid="F2">2G</xref>). <bold><italic>Eyes</italic></bold>: six, in one group, well developed, subequal, <abbrev xmlns:xlink="http://www.w3.org/1999/xlink" xlink:title="anterior lateral eyes" id="ABBRID0ESGAE" xlink:type="simple">ALE</abbrev> circular, <abbrev xmlns:xlink="http://www.w3.org/1999/xlink" xlink:title="posterior median eyes" id="ABBRID0EWGAE" xlink:type="simple">PME</abbrev> and <abbrev xmlns:xlink="http://www.w3.org/1999/xlink" xlink:title="posterior lateral eyes" id="ABBRID0E1GAE" xlink:type="simple">PLE</abbrev> oval, posterior eye row procurved from both above and front (Fig. <xref ref-type="fig" rid="F2">2D, G</xref>). <bold><italic>Sternum</italic></bold>: as long as wide, pale brown, uniform, not fused to carapace, surface smooth, setae sparse (Fig. <xref ref-type="fig" rid="F2">2E</xref>). <bold><italic>Mouthparts</italic></bold>: chelicerae, endites and labium pale brown; chelicerae straight, base of fangs unmodified (Fig. <xref ref-type="fig" rid="F2">2G</xref>); labium rectangular, not fused to sternum, anterior margin not indented at middle; endites unmodified (Fig. <xref ref-type="fig" rid="F2">2E</xref>). <bold><italic>Abdomen</italic></bold>: 1.42 long, 1.01 wide; dorsal scutum covering less than 1/2 of the abdomen length and 1/3 of the abdomen width, not fused to epigastric scutum; epigastric and postgastric scutum well sclerotized, pale orange, unfused (Fig. <xref ref-type="fig" rid="F2">2A, B</xref>). <bold>Legs</bold>: pale orange, femur I with two prolateral spines, tibia I with four pairs, metatarsus I with two pairs of long ventral spines. Leg II spination is similar to leg I except femur with only one prolateral spine. Legs III and IV spineless. <bold><italic>Epigastric area</italic></bold>: surface without external features (Fig. <xref ref-type="fig" rid="F2">2H</xref>). <bold><italic>Endogyne</italic></bold>: from the middle of the slightly thickened margin of the postgastric scutum runs a dark, simple winding tube posteriorly, ending in a black, triangular shaped atrium (Fig. <xref ref-type="fig" rid="F17">17A, B</xref>).</p><p><bold>Male.</bold> Unknown.</p></tp:treatment-sec><tp:treatment-sec sec-type="etymology" id="SECID0E4IAE"><title>Etymology.</title><p>The species is named after Mr Jianglang Wu, one of the collectors of the holotype; noun in genitive case.</p></tp:treatment-sec><tp:treatment-sec sec-type="distribution" id="SECID0ECJAE"><title>Distribution.</title><p>Known only from the type locality.</p></tp:treatment-sec><tp:treatment-sec><!--Section generated to contain objects referenced in tp:taxon-treatment.--><fig id="F17" position="float" orientation="portrait"><object-id xmlns:xlink="http://www.w3.org/1999/xlink" content-type="doi" xlink:type="simple">10.3897/zookeys.993.57676.figure17</object-id><object-id xmlns:xlink="http://www.w3.org/1999/xlink" content-type="arpha" xlink:type="simple">6BB9F04D-1114-5222-BDD6-1FD70E126050</object-id><label>Figure 17.</label><caption><p><italic><tp:taxon-name><tp:taxon-name-part taxon-name-part-type="genus" reg="Ischnothyreus">Ischnothyreus</tp:taxon-name-part></tp:taxon-name></italic> spp., female copulatory organ <bold>A, B</bold><italic><tp:taxon-name><tp:taxon-name-part taxon-name-part-type="genus" reg="Ischnothyreus">I.</tp:taxon-name-part> <tp:taxon-name-part taxon-name-part-type="species" reg="jianglangi">jianglangi</tp:taxon-name-part></tp:taxon-name></italic> sp. nov. <bold>C, D</bold><italic><tp:taxon-name><tp:taxon-name-part taxon-name-part-type="genus" reg="Ischnothyreus">I.</tp:taxon-name-part> <tp:taxon-name-part taxon-name-part-type="species" reg="putao">putao</tp:taxon-name-part></tp:taxon-name></italic> sp. nov. <bold>E, F</bold><italic><tp:taxon-name><tp:taxon-name-part taxon-name-part-type="genus" reg="Ischnothyreus">I.</tp:taxon-name-part> <tp:taxon-name-part taxon-name-part-type="species" reg="zhigangi">zhigangi</tp:taxon-name-part></tp:taxon-name></italic> sp. nov. <bold>A, C, E</bold> ventral view <bold>B, D, F</bold> dorsal view. Abbreviations: a = apodemes; <abbrev xmlns:xlink="http://www.w3.org/1999/xlink" xlink:title="anchor-shaped structure" id="ABBRID0EPLBG" xlink:type="simple">ass</abbrev> = anchor-shaped structure; <abbrev xmlns:xlink="http://www.w3.org/1999/xlink" xlink:title="bell-shaped atrium" id="ABBRID0ETLBG" xlink:type="simple">bsa</abbrev> = bell-shaped atrium; <abbrev xmlns:xlink="http://www.w3.org/1999/xlink" xlink:title="triangular shaped atrium" id="ABBRID0EXLBG" xlink:type="simple">tsa</abbrev> = triangular shaped atrium; <abbrev xmlns:xlink="http://www.w3.org/1999/xlink" xlink:title="winding tube" id="ABBRID0E2LBG" xlink:type="simple">wt</abbrev> = winding tube. Scale barss: 0.1 mm</p></caption><graphic xmlns:xlink="http://www.w3.org/1999/xlink" xlink:href="zookeys-993-001-g017.jpg" position="float" orientation="portrait" xlink:type="simple" id="oo_475047.jpg"><uri content-type="original_file" xlink:type="simple">https://binary.pensoft.net/fig/475047</uri></graphic></fig></tp:treatment-sec><ref-list><ref id="B2"><mixed-citation xmlns:xlink="http://www.w3.org/1999/xlink" xlink:type="simple"><person-group><name name-style="western"><surname>Kranz-Baltensperger</surname><given-names>Y</given-names></name></person-group> (<year>2011</year>) <article-title>The oonopid spider genus <italic><tp:taxon-name><tp:taxon-name-part taxon-name-part-type="genus">Ischnothyreus</tp:taxon-name-part></tp:taxon-name></italic> in Borneo (<tp:taxon-name><tp:taxon-name-part taxon-name-part-type="family">Oonopidae</tp:taxon-name-part></tp:taxon-name>, <tp:taxon-name><tp:taxon-name-part taxon-name-part-type="order">Araneae</tp:taxon-name-part></tp:taxon-name>).</article-title><source>Zootaxa</source><volume>2939</volume>: <fpage>1</fpage>–<lpage>49</lpage>. <ext-link xlink:type="simple" ext-link-type="doi" xlink:href="10.11646/zootaxa.2939.1.1">https://doi.org/10.11646/zootaxa.2939.1.1</ext-link></mixed-citation></ref></ref-list></tp:taxon-treatment>
