# Supplementary material for: Taxonomic study of the genus Ischnothyreus Simon, 1893 from Myanmar (Araneae, Oonopidae)
Source: Zookeys. 2020 Nov 16;993:1–26. doi: 10.3897/zookeys.993.57676 (PMC7700760; doi:10.3897/zookeys.993.57676)
Supplement: XML Treatment for Ischnothyreus meukyawwa [file zookeys.993.57676-treatment3.xml]

<!DOCTYPE tp:taxon-treatment
  PUBLIC "-//TaxonX//DTD Taxonomic Treatment Publishing DTD v0 20100105//EN" "tax-treatment-NSO.dtd">
<tp:taxon-treatment xmlns:tp="http://www.plazi.org/taxpub"><tp:treatment-meta><kwd-group><label>Taxon classification</label><kwd><named-content xmlns:xlink="http://www.w3.org/1999/xlink" content-type="kingdom">Animalia</named-content></kwd><kwd><named-content xmlns:xlink="http://www.w3.org/1999/xlink" content-type="order">Araneae</named-content></kwd><kwd><named-content xmlns:xlink="http://www.w3.org/1999/xlink" content-type="family">Oonopidae</named-content></kwd></kwd-group><mixed-citation publication-type="journal"><person-group><name><surname>Tong</surname><given-names>Yanfeng</given-names></name><name><surname>Li</surname><given-names>Shuqiang</given-names></name><name><surname>Bian</surname><given-names>Dongju</given-names></name></person-group><article-title>Taxonomic study of the genus <italic><tp:taxon-name><tp:taxon-name-part taxon-name-part-type="genus" reg="Ischnothyreus">Ischnothyreus</tp:taxon-name-part></tp:taxon-name></italic> Simon, 1893 from Myanmar (<tp:taxon-name><tp:taxon-name-part taxon-name-part-type="order">Araneae</tp:taxon-name-part></tp:taxon-name>, <tp:taxon-name><tp:taxon-name-part taxon-name-part-type="family">Oonopidae</tp:taxon-name-part></tp:taxon-name>)</article-title><source>Zookeys</source><day>16</day><month>11</month><year>2020</year><volume>993</volume><fpage>1</fpage><lpage>26</lpage><pub-id pub-id-type="doi">10.3897/zookeys.993.57676</pub-id></mixed-citation></tp:treatment-meta><tp:nomenclature><tp:taxon-name><object-id xmlns:xlink="http://www.w3.org/1999/xlink" content-type="arpha" xlink:type="simple">C875D286-3D19-56E3-8E0F-33DA051F819B</object-id>
              <tp:taxon-name-part taxon-name-part-type="genus" reg="Ischnothyreus">Ischnothyreus</tp:taxon-name-part>
              <tp:taxon-name-part taxon-name-part-type="species" reg="meukyawwa">meukyawwa</tp:taxon-name-part>
              <object-id xmlns:xlink="http://www.w3.org/1999/xlink" content-type="zoobank" xlink:type="simple">http://zoobank.org/08A2A68D-453F-4E7F-8F52-05FB0C49EDAC</object-id>
            </tp:taxon-name><tp:taxon-authority>Tong &amp; Li</tp:taxon-authority><tp:taxon-status xmlns:xlink="http://www.w3.org/1999/xlink" xlink:type="simple">sp. nov.</tp:taxon-status><xref ref-type="fig" rid="F3">Figures 3</xref><xref ref-type="fig" rid="F4">, 4</xref><xref ref-type="fig" rid="F5">, 5</xref><xref ref-type="fig" rid="F14">, 14A–C</xref><xref ref-type="fig" rid="F15">, 15A, B</xref><xref ref-type="fig" rid="F16">, 16C, D</xref></tp:nomenclature><tp:treatment-sec sec-type="type material" id="SECID0EILAE"><title>Type material.</title><p><bold><italic>Holotype</italic></bold> ♂: Myanmar, Kachin State, Putao, Meukyawwa Village; <named-content xmlns:xlink="http://www.w3.org/1999/xlink" content-type="dwc:verbatimCoordinates" xlink:type="simple"><named-content content-type="geo-json" specific-use="{&#34;type&#34;:&#34;Point&#34;,&#34;coordinates&#34;:[97.378617,27.348050]}" id="NCID0EWLAE" xlink:type="simple">27°20'883"N, 97°22'717"E</named-content></named-content>; elevation ca 464 m; 25.XII.2016; Wu J. leg. (<named-content xmlns:xlink="http://www.w3.org/1999/xlink" content-type="dwc:institutional_code" xlink:type="simple">IZCAS</named-content> AR-25160). <bold><italic>Paratypes</italic></bold>: 5♂ 9♀, same data as for holotype (<named-content xmlns:xlink="http://www.w3.org/1999/xlink" content-type="dwc:institutional_code" xlink:type="simple">IZCAS</named-content> AR-25161–25174).</p></tp:treatment-sec><tp:treatment-sec sec-type="diagnosis" id="SECID0EIMAE"><title>Diagnosis.</title><p>The new species is similar to <italic><tp:taxon-name><tp:taxon-name-part taxon-name-part-type="genus" reg="Ischnothyreus">I.</tp:taxon-name-part> <tp:taxon-name-part taxon-name-part-type="species" reg="an">an</tp:taxon-name-part></tp:taxon-name></italic> Tong &amp; Li, 2016 in the large abdominal dorsal and ventral scutum, but can be distinguished by the unmodified male cheliceral fang (Fig. <xref ref-type="fig" rid="F3">3H, I</xref>) (vs with thorn-like protrusion; <xref ref-type="bibr" rid="B9">Tong et al. 2016</xref>: fig. 1G, H), the acute distal end of male palp (Fig. <xref ref-type="fig" rid="F14">14A</xref>) (vs blunt distal end of male palp; <xref ref-type="bibr" rid="B9">Tong et al. 2016</xref>: fig. 3A, D), and the small bell-shaped atrium (Fig. <xref ref-type="fig" rid="F16">16C</xref>) (vs a large equilateral triangular shaped atrium; <xref ref-type="bibr" rid="B9">Tong et al. 2016</xref>: fig. 2G, I).</p><fig id="F3" position="float" orientation="portrait"><object-id xmlns:xlink="http://www.w3.org/1999/xlink" content-type="doi" xlink:type="simple">10.3897/zookeys.993.57676.figure3</object-id><object-id xmlns:xlink="http://www.w3.org/1999/xlink" content-type="arpha" xlink:type="simple">CA032682-D6ED-5A64-BAA1-603D303E80A6</object-id><label>Figure 3.</label><caption><p><italic><tp:taxon-name><tp:taxon-name-part taxon-name-part-type="genus" reg="Ischnothyreus">Ischnothyreus</tp:taxon-name-part> <tp:taxon-name-part taxon-name-part-type="species" reg="meukyawwa">meukyawwa</tp:taxon-name-part></tp:taxon-name></italic> sp. nov., male holotype <bold>A–C</bold> habitus, dorsal, ventral and lateral views <bold>D–G</bold> prosoma, dorsal, ventral, lateral and anterior views <bold>H, I</bold> left chelicerae, anterior and posterior views. Scale bars: 0.4 mm (<bold>A–F</bold>); 0.2 mm (<bold>G</bold>); 0.1 mm (<bold>H, I</bold>).</p></caption><graphic xmlns:xlink="http://www.w3.org/1999/xlink" xlink:href="zookeys-993-001-g003.jpg" position="float" orientation="portrait" xlink:type="simple" id="oo_475033.jpg"><uri content-type="original_file" xlink:type="simple">https://binary.pensoft.net/fig/475033</uri></graphic></fig></tp:treatment-sec><tp:treatment-sec sec-type="description" id="SECID0EVOAE"><title>Description.</title><p><bold>Male (holotype). <italic>Body</italic></bold>: habitus as in Fig. <xref ref-type="fig" rid="F3">3A–C</xref>; body length 1.57. <bold><italic>Carapace</italic></bold>: 0.89 long, 0.74 wide; pale brown, with egg-shaped patches behind eyes, ovoid in dorsal view, strongly elevated in lateral view, surface of elevated portion of pars cephalica smooth, sides finely reticulate, fovea absent, lateral margin straight, smooth (Fig. <xref ref-type="fig" rid="F3">3D, F</xref>). <bold><italic>Clypeus</italic></bold>: height about 2/3 of <abbrev xmlns:xlink="http://www.w3.org/1999/xlink" xlink:title="anterior lateral eyes" id="ABBRID0ENPAE" xlink:type="simple">ALE</abbrev> diameter (Fig. <xref ref-type="fig" rid="F3">3G</xref>). <bold><italic>Eyes</italic></bold>: six, in one group, well developed, subequal, <abbrev xmlns:xlink="http://www.w3.org/1999/xlink" xlink:title="anterior lateral eyes" id="ABBRID0EYPAE" xlink:type="simple">ALE</abbrev> circular, <abbrev xmlns:xlink="http://www.w3.org/1999/xlink" xlink:title="posterior median eyes" id="ABBRID0E3PAE" xlink:type="simple">PME</abbrev> and <abbrev xmlns:xlink="http://www.w3.org/1999/xlink" xlink:title="posterior lateral eyes" id="ABBRID0EAQAE" xlink:type="simple">PLE</abbrev> oval, posterior eye row recurved from above, procurved from front (Fig. <xref ref-type="fig" rid="F3">3D, G</xref>). <bold><italic>Sternum</italic></bold>: as long as wide, pale orange, uniform, not fused to carapace, surface smooth, setae sparse (Fig. <xref ref-type="fig" rid="F3">3E</xref>). <bold><italic>Mouthparts</italic></bold>: chelicerae, endites and labium orange; chelicerae straight, base of fangs with crown-shaped sclerotized process with serrated exterior margin, fang groove with a few small denticles (Figs <xref ref-type="fig" rid="F3">3H, I</xref>, <xref ref-type="fig" rid="F15">15A, B</xref>); labium rectangular, not fused to sternum, anterior margin not indented at middle; anteromedian tip of endites with one strong, tooth-like projection (Fig. <xref ref-type="fig" rid="F3">3E</xref>). <bold><italic>Abdomen</italic></bold>: 0.84 long, 0.43 wide; dorsal scutum well sclerotized, pale orange, covering whole abdomen width and approximately 5/6 of the abdomen length, not fused to epigastric scutum; epigastric and postgastric scutum well sclerotized, pale orange, fused, postgastric scutum covering about 5/6 of the abdomen length (Fig. <xref ref-type="fig" rid="F3">3A–C</xref>). <bold><italic>Legs</italic></bold>: pale orange, femur I with three prolateral and two small retrolateral spines, tibia I with four pairs, metatarsus I with two pairs of long ventral spines. Leg II spination is similar to leg I except femur with only two prolateral and one retrolateral spine. Legs III and IV spineless. <bold><italic>Palp</italic></bold>: strongly sclerotized, trochanter with ventral projection, cymbium brown, fused with bulb; bulb brown, with one large and one very small ventral protuberance, distal end of bulb elongated, with one broad leaf-shaped prolateral projection and distal hook-shaped membrane, retrolateral lobe narrow (Figs <xref ref-type="fig" rid="F4">4</xref>, <xref ref-type="fig" rid="F14">14A–C</xref>).</p><fig id="F4" position="float" orientation="portrait"><object-id xmlns:xlink="http://www.w3.org/1999/xlink" content-type="doi" xlink:type="simple">10.3897/zookeys.993.57676.figure4</object-id><object-id xmlns:xlink="http://www.w3.org/1999/xlink" content-type="arpha" xlink:type="simple">FAEC0447-6EE1-5E49-8AF2-121E6D23B10B</object-id><label>Figure 4.</label><caption><p><italic><tp:taxon-name><tp:taxon-name-part taxon-name-part-type="genus" reg="Ischnothyreus">Ischnothyreus</tp:taxon-name-part> <tp:taxon-name-part taxon-name-part-type="species" reg="meukyawwa">meukyawwa</tp:taxon-name-part></tp:taxon-name></italic> sp. nov., male holotype, left palp, <abbrev xmlns:xlink="http://www.w3.org/1999/xlink" xlink:title="Scanning electron microscope images" id="ABBRID0EGSAE" xlink:type="simple">SEM</abbrev><bold>A, B, G</bold> prolateral, retrolateral and dorsal views <bold>C, D</bold> palpal bulb, prolateral and retrolateral views <bold>E, F, H</bold> distal part of palpal bulb, prolateral, retrolateral and dorsal views. Abbreviations: <abbrev xmlns:xlink="http://www.w3.org/1999/xlink" xlink:title="hook-shaped membrane" id="ABBRID0EQSAE" xlink:type="simple">hsm</abbrev> = hook-shaped membrane; <abbrev xmlns:xlink="http://www.w3.org/1999/xlink" xlink:title="leaf-shaped prolateral projection" id="ABBRID0EUSAE" xlink:type="simple">lpp</abbrev> = leaf-shaped prolateral projection; <abbrev xmlns:xlink="http://www.w3.org/1999/xlink" xlink:title="retrolateral lobe" id="ABBRID0EYSAE" xlink:type="simple">rl</abbrev> = retrolateral lobe; <abbrev xmlns:xlink="http://www.w3.org/1999/xlink" xlink:title="ventral protuberance" id="ABBRID0E3SAE" xlink:type="simple">vpr</abbrev> = ventral protuberance.</p></caption><graphic xmlns:xlink="http://www.w3.org/1999/xlink" xlink:href="zookeys-993-001-g004.jpg" position="float" orientation="portrait" xlink:type="simple" id="oo_475034.jpg"><uri content-type="original_file" xlink:type="simple">https://binary.pensoft.net/fig/475034</uri></graphic></fig><p><bold>Female (paratype, <named-content xmlns:xlink="http://www.w3.org/1999/xlink" content-type="dwc:institutional_code" xlink:type="simple">IZCAS</named-content> AR-25160).</bold> Same as male except as noted. <bold><italic>Body</italic></bold>: habitus as in Fig. <xref ref-type="fig" rid="F5">5A–C</xref>; body length 1.93. <bold>Carapace</bold>: 0.89 long, 0.76 wide; without any pattern. <bold><italic>Mouthparts</italic></bold>: chelicerae and endites unmodified. <bold><italic>Abdomen</italic></bold>: 0.83 long, 0.75 wide; dorsal scutum covering 3/5 of the abdomen length, about 1/2 of the abdomen width. <bold><italic>Epigastric area</italic></bold>: the postgastric scutum with central anchor-shaped structure (Fig. <xref ref-type="fig" rid="F5">5E</xref>). <bold><italic>Endogyne</italic></bold>: from the middle of the slightly thickened margin of the postgastric scutum runs a dark, simple winding tube posteriorly, ending in a small bell-shaped atrium (Fig. <xref ref-type="fig" rid="F16">16C, D</xref>).</p><fig id="F5" position="float" orientation="portrait"><object-id xmlns:xlink="http://www.w3.org/1999/xlink" content-type="doi" xlink:type="simple">10.3897/zookeys.993.57676.figure5</object-id><object-id xmlns:xlink="http://www.w3.org/1999/xlink" content-type="arpha" xlink:type="simple">655DDB30-C9CF-56E1-99F2-1B7F9EC508CF</object-id><label>Figure 5.</label><caption><p><italic><tp:taxon-name><tp:taxon-name-part taxon-name-part-type="genus" reg="Ischnothyreus">Ischnothyreus</tp:taxon-name-part> <tp:taxon-name-part taxon-name-part-type="species" reg="meukyawwa">meukyawwa</tp:taxon-name-part></tp:taxon-name></italic> sp. nov., female paratype <bold>A–C</bold> habitus, dorsal, ventral and lateral views <bold>D</bold> prosoma, anterior view <bold>E</bold> epigastric region, ventral view. Abbreviation: <bold><abbrev xmlns:xlink="http://www.w3.org/1999/xlink" xlink:title="anchor-shaped structure" id="ABBRID0EUVAE" xlink:type="simple">ass</abbrev></bold> = anchor-shaped structure. Scale bars: 0.4 mm (<bold>A–C</bold>); 0.2 mm (<bold>D, E</bold>).</p></caption><graphic xmlns:xlink="http://www.w3.org/1999/xlink" xlink:href="zookeys-993-001-g005.jpg" position="float" orientation="portrait" xlink:type="simple" id="oo_475035.jpg"><uri content-type="original_file" xlink:type="simple">https://binary.pensoft.net/fig/475035</uri></graphic></fig></tp:treatment-sec><tp:treatment-sec sec-type="etymology" id="SECID0EBWAE"><title>Etymology.</title><p>The specific name is a noun in apposition taken from the type locality.</p></tp:treatment-sec><tp:treatment-sec sec-type="distribution" id="SECID0EGWAE"><title>Distribution.</title><p>Known only from the type locality.</p></tp:treatment-sec><tp:treatment-sec><!--Section generated to contain objects referenced in tp:taxon-treatment.--><fig id="F14" position="float" orientation="portrait"><object-id xmlns:xlink="http://www.w3.org/1999/xlink" content-type="doi" xlink:type="simple">10.3897/zookeys.993.57676.figure14</object-id><object-id xmlns:xlink="http://www.w3.org/1999/xlink" content-type="arpha" xlink:type="simple">E409BB33-AA6F-5A8F-AD79-8A22A848D5E2</object-id><label>Figure 14.</label><caption><p><italic><tp:taxon-name><tp:taxon-name-part taxon-name-part-type="genus" reg="Ischnothyreus">Ischnothyreus</tp:taxon-name-part></tp:taxon-name></italic> spp., left male palp <bold>A–C</bold><italic><tp:taxon-name><tp:taxon-name-part taxon-name-part-type="genus" reg="Ischnothyreus">I.</tp:taxon-name-part> <tp:taxon-name-part taxon-name-part-type="species" reg="meukyawwa">meukyawwa</tp:taxon-name-part></tp:taxon-name></italic> sp. nov. <bold>D–F</bold><italic><tp:taxon-name><tp:taxon-name-part taxon-name-part-type="genus" reg="Ischnothyreus">I.</tp:taxon-name-part> <tp:taxon-name-part taxon-name-part-type="species" reg="taunggyi">taunggyi</tp:taxon-name-part></tp:taxon-name></italic> sp. nov. <bold>G–I</bold><italic><tp:taxon-name><tp:taxon-name-part taxon-name-part-type="genus" reg="Ischnothyreus">I.</tp:taxon-name-part> <tp:taxon-name-part taxon-name-part-type="species" reg="zhigangi">zhigangi</tp:taxon-name-part></tp:taxon-name></italic> sp. nov. <bold>A, D, G</bold> prolateral view <bold>B, E, H</bold> dorsal view <bold>C, F, I</bold> retrolateral view. Scale bars: 0.1 mm.</p></caption><graphic xmlns:xlink="http://www.w3.org/1999/xlink" xlink:href="zookeys-993-001-g014.jpg" position="float" orientation="portrait" xlink:type="simple" id="oo_475044.jpg"><uri content-type="original_file" xlink:type="simple">https://binary.pensoft.net/fig/475044</uri></graphic></fig><fig id="F15" position="float" orientation="portrait"><object-id xmlns:xlink="http://www.w3.org/1999/xlink" content-type="doi" xlink:type="simple">10.3897/zookeys.993.57676.figure15</object-id><object-id xmlns:xlink="http://www.w3.org/1999/xlink" content-type="arpha" xlink:type="simple">D3E3CD68-C1DC-5A46-A205-651FF273CBBB</object-id><label>Figure 15.</label><caption><p><italic><tp:taxon-name><tp:taxon-name-part taxon-name-part-type="genus" reg="Ischnothyreus">Ischnothyreus</tp:taxon-name-part></tp:taxon-name></italic> spp., left male chelicerae. <bold>A, B</bold><italic><tp:taxon-name><tp:taxon-name-part taxon-name-part-type="genus" reg="Ischnothyreus">I.</tp:taxon-name-part> <tp:taxon-name-part taxon-name-part-type="species" reg="meukyawwa">meukyawwa</tp:taxon-name-part></tp:taxon-name></italic> sp. nov. <bold>C, D</bold><italic><tp:taxon-name><tp:taxon-name-part taxon-name-part-type="genus" reg="Ischnothyreus">I.</tp:taxon-name-part> <tp:taxon-name-part taxon-name-part-type="species" reg="taunggyi">taunggyi</tp:taxon-name-part></tp:taxon-name></italic> sp. nov. <bold>E, F</bold><italic><tp:taxon-name><tp:taxon-name-part taxon-name-part-type="genus" reg="Ischnothyreus">I.</tp:taxon-name-part> <tp:taxon-name-part taxon-name-part-type="species" reg="zhigangi">zhigangi</tp:taxon-name-part></tp:taxon-name></italic> sp. nov. <bold>A, C, E</bold> anterior view <bold>B, D, F</bold> posterior view. Abbreviations: <abbrev xmlns:xlink="http://www.w3.org/1999/xlink" xlink:title="crown-shaped sclerotized process" id="ABBRID0EEGBG" xlink:type="simple">csp</abbrev> = crown-shaped sclerotized process; <abbrev xmlns:xlink="http://www.w3.org/1999/xlink" xlink:title="serrated exterior margin" id="ABBRID0EIGBG" xlink:type="simple">sem</abbrev> = serrated exterior margin.</p></caption><graphic xmlns:xlink="http://www.w3.org/1999/xlink" xlink:href="zookeys-993-001-g015.jpg" position="float" orientation="portrait" xlink:type="simple" id="oo_475045.jpg"><uri content-type="original_file" xlink:type="simple">https://binary.pensoft.net/fig/475045</uri></graphic></fig><fig id="F16" position="float" orientation="portrait"><object-id xmlns:xlink="http://www.w3.org/1999/xlink" content-type="doi" xlink:type="simple">10.3897/zookeys.993.57676.figure16</object-id><object-id xmlns:xlink="http://www.w3.org/1999/xlink" content-type="arpha" xlink:type="simple">6408F92A-F1BE-5378-BC6B-9D2D11AEB071</object-id><label>Figure 16.</label><caption><p><italic><tp:taxon-name><tp:taxon-name-part taxon-name-part-type="genus" reg="Ischnothyreus">Ischnothyreus</tp:taxon-name-part></tp:taxon-name></italic> spp., female copulatory organ <bold>A, B</bold><italic><tp:taxon-name><tp:taxon-name-part taxon-name-part-type="genus" reg="Ischnothyreus">I.</tp:taxon-name-part> <tp:taxon-name-part taxon-name-part-type="species" reg="hponkanrazi">hponkanrazi</tp:taxon-name-part></tp:taxon-name></italic> sp. nov. <bold>C, D</bold><italic><tp:taxon-name><tp:taxon-name-part taxon-name-part-type="genus" reg="Ischnothyreus">I.</tp:taxon-name-part> <tp:taxon-name-part taxon-name-part-type="species" reg="meukyawwa">meukyawwa</tp:taxon-name-part></tp:taxon-name></italic> sp. nov. <bold>E, F</bold><italic><tp:taxon-name><tp:taxon-name-part taxon-name-part-type="genus" reg="Ischnothyreus">I.</tp:taxon-name-part> <tp:taxon-name-part taxon-name-part-type="species" reg="qiuxing">qiuxing</tp:taxon-name-part></tp:taxon-name></italic> sp. nov. <bold>G, H</bold><italic><tp:taxon-name><tp:taxon-name-part taxon-name-part-type="genus" reg="Ischnothyreus">I.</tp:taxon-name-part> <tp:taxon-name-part taxon-name-part-type="species" reg="taunggyi">taunggyi</tp:taxon-name-part></tp:taxon-name></italic> sp. nov. <bold>A, C, E, G</bold> ventral view <bold>B, D, F, H</bold> dorsal view. Abbreviations: a = apodemes; <abbrev xmlns:xlink="http://www.w3.org/1999/xlink" xlink:title="anchor-shaped structure" id="ABBRID0EYIBG" xlink:type="simple">ass</abbrev> = anchor-shaped structure; <abbrev xmlns:xlink="http://www.w3.org/1999/xlink" xlink:title="bell-shaped atrium" id="ABBRID0E3IBG" xlink:type="simple">bsa</abbrev> = bell-shaped atrium; <abbrev xmlns:xlink="http://www.w3.org/1999/xlink" xlink:title="circular atrium" id="ABBRID0EAJBG" xlink:type="simple">csa</abbrev> = circular atrium; <abbrev xmlns:xlink="http://www.w3.org/1999/xlink" xlink:title="nipple-shaped atrium" id="ABBRID0EEJBG" xlink:type="simple">nsa</abbrev> = nipple-shaped atrium; <abbrev xmlns:xlink="http://www.w3.org/1999/xlink" xlink:title="opening of the atrium" id="ABBRID0EIJBG" xlink:type="simple">oa</abbrev> = opening of the atrium; <abbrev xmlns:xlink="http://www.w3.org/1999/xlink" xlink:title="winding tube" id="ABBRID0EMJBG" xlink:type="simple">wt</abbrev> = winding tube. Scale bars: 0.2 mm.</p></caption><graphic xmlns:xlink="http://www.w3.org/1999/xlink" xlink:href="zookeys-993-001-g016.jpg" position="float" orientation="portrait" xlink:type="simple" id="oo_475046.jpg"><uri content-type="original_file" xlink:type="simple">https://binary.pensoft.net/fig/475046</uri></graphic></fig></tp:treatment-sec><ref-list><ref id="B9"><mixed-citation xmlns:xlink="http://www.w3.org/1999/xlink" xlink:type="simple"><person-group><name name-style="western"><surname>Tong</surname><given-names>Y</given-names></name><name name-style="western"><surname>Koh</surname><given-names>JKH</given-names></name><name name-style="western"><surname>Tong</surname><given-names>X</given-names></name><name name-style="western"><surname>Li</surname><given-names>S</given-names></name></person-group> (<year>2016</year>) <article-title>Five new species of the genus <italic><tp:taxon-name><tp:taxon-name-part taxon-name-part-type="genus">Ischnothyreus</tp:taxon-name-part></tp:taxon-name></italic> Simon, 1893 from Singapore.</article-title><source>ZooKeys</source><volume>618</volume>: <fpage>39</fpage>–<lpage>66</lpage>. <ext-link xlink:type="simple" ext-link-type="doi" xlink:href="10.3897/zookeys.618.9451">https://doi.org/10.3897/zookeys.618.9451</ext-link></mixed-citation></ref></ref-list></tp:taxon-treatment>
