# Supplementary material for: Taxonomic study of the genus Ischnothyreus Simon, 1893 from Myanmar (Araneae, Oonopidae)
Source: Zookeys. 2020 Nov 16;993:1–26. doi: 10.3897/zookeys.993.57676 (PMC7700760; doi:10.3897/zookeys.993.57676)
Supplement: XML Treatment for Ischnothyreus putao [file zookeys.993.57676-treatment4.xml]

<!DOCTYPE tp:taxon-treatment
  PUBLIC "-//TaxonX//DTD Taxonomic Treatment Publishing DTD v0 20100105//EN" "tax-treatment-NSO.dtd">
<tp:taxon-treatment xmlns:tp="http://www.plazi.org/taxpub"><tp:treatment-meta><kwd-group><label>Taxon classification</label><kwd><named-content xmlns:xlink="http://www.w3.org/1999/xlink" content-type="kingdom">Animalia</named-content></kwd><kwd><named-content xmlns:xlink="http://www.w3.org/1999/xlink" content-type="order">Araneae</named-content></kwd><kwd><named-content xmlns:xlink="http://www.w3.org/1999/xlink" content-type="family">Oonopidae</named-content></kwd></kwd-group><mixed-citation publication-type="journal"><person-group><name><surname>Tong</surname><given-names>Yanfeng</given-names></name><name><surname>Li</surname><given-names>Shuqiang</given-names></name><name><surname>Bian</surname><given-names>Dongju</given-names></name></person-group><article-title>Taxonomic study of the genus <italic><tp:taxon-name><tp:taxon-name-part taxon-name-part-type="genus" reg="Ischnothyreus">Ischnothyreus</tp:taxon-name-part></tp:taxon-name></italic> Simon, 1893 from Myanmar (<tp:taxon-name><tp:taxon-name-part taxon-name-part-type="order">Araneae</tp:taxon-name-part></tp:taxon-name>, <tp:taxon-name><tp:taxon-name-part taxon-name-part-type="family">Oonopidae</tp:taxon-name-part></tp:taxon-name>)</article-title><source>Zookeys</source><day>16</day><month>11</month><year>2020</year><volume>993</volume><fpage>1</fpage><lpage>26</lpage><pub-id pub-id-type="doi">10.3897/zookeys.993.57676</pub-id></mixed-citation></tp:treatment-meta><tp:nomenclature><tp:taxon-name><object-id xmlns:xlink="http://www.w3.org/1999/xlink" content-type="arpha" xlink:type="simple">22E363FD-2894-5B9E-A8D7-752E16ED9A5D</object-id>
              <tp:taxon-name-part taxon-name-part-type="genus" reg="Ischnothyreus">Ischnothyreus</tp:taxon-name-part>
              <tp:taxon-name-part taxon-name-part-type="species" reg="putao">putao</tp:taxon-name-part>
              <object-id xmlns:xlink="http://www.w3.org/1999/xlink" content-type="zoobank" xlink:type="simple">http://zoobank.org/D96DFBF0-A942-44A3-833A-18EB8FB325B1</object-id>
            </tp:taxon-name><tp:taxon-authority>Tong &amp; Li</tp:taxon-authority><tp:taxon-status xmlns:xlink="http://www.w3.org/1999/xlink" xlink:type="simple">sp. nov.</tp:taxon-status><xref ref-type="fig" rid="F6">Figures 6</xref><xref ref-type="fig" rid="F17">, 17C, D</xref></tp:nomenclature><tp:treatment-sec sec-type="type material" id="SECID0E3XAE"><title>Type material.</title><p><bold><italic>Holotype</italic></bold> ♀: Myanmar, Kachin State, Putao, Hponkanrazi Wildlife Sanctuary, roadside between Camp 1 to Camp 2; <named-content xmlns:xlink="http://www.w3.org/1999/xlink" content-type="dwc:verbatimCoordinates" xlink:type="simple"><named-content content-type="geo-json" specific-use="{&#34;type&#34;:&#34;Point&#34;,&#34;coordinates&#34;:[97.202778,27.609450]}" id="NCID0EKYAE" xlink:type="simple">27°36'567"N, 96°.58'850"E</named-content></named-content>; elevation ca 2233 m; 15.XII.2016; Wu J. leg. (<named-content xmlns:xlink="http://www.w3.org/1999/xlink" content-type="dwc:institutional_code" xlink:type="simple">IZCAS</named-content> AR-25175).</p></tp:treatment-sec><tp:treatment-sec sec-type="diagnosis" id="SECID0EUYAE"><title>Diagnosis.</title><p>The new species is similar to <italic><tp:taxon-name><tp:taxon-name-part taxon-name-part-type="genus" reg="Ischnothyreus">I.</tp:taxon-name-part> <tp:taxon-name-part taxon-name-part-type="species" reg="zhigangi">zhigangi</tp:taxon-name-part></tp:taxon-name></italic> sp. nov. in the very small abdominal dorsal scutum and the brown carapace, but can be distinguished by the large bell-shaped atrium (Fig. <xref ref-type="fig" rid="F17">17C</xref>) (vs small, bell-shaped atrium; Fig. <xref ref-type="fig" rid="F17">17E</xref>), and the smoothly curved posterior margin of postgastric scutum (Fig. <xref ref-type="fig" rid="F6">6H</xref>) (vs straight posterior margin; Fig. <xref ref-type="fig" rid="F13">13H</xref>).</p><fig id="F6" position="float" orientation="portrait"><object-id xmlns:xlink="http://www.w3.org/1999/xlink" content-type="doi" xlink:type="simple">10.3897/zookeys.993.57676.figure6</object-id><object-id xmlns:xlink="http://www.w3.org/1999/xlink" content-type="arpha" xlink:type="simple">DE800C29-DE76-525D-A60C-19F9215A29A7</object-id><label>Figure 6.</label><caption><p><italic><tp:taxon-name><tp:taxon-name-part taxon-name-part-type="genus" reg="Ischnothyreus">Ischnothyreus</tp:taxon-name-part> <tp:taxon-name-part taxon-name-part-type="species" reg="putao">putao</tp:taxon-name-part></tp:taxon-name></italic> sp. nov., female holotype <bold>A–C</bold> habitus, dorsal, ventral and lateral views <bold>D–G</bold> prosoma, dorsal, ventral, lateral and anterior views <bold>H</bold> epigastric region, ventral view. Abbreviation: <abbrev xmlns:xlink="http://www.w3.org/1999/xlink" xlink:title="anchor-shaped structure" id="ABBRID0EO1AE" xlink:type="simple">ass</abbrev> = anchor-shaped structure. Scale bars: 0.4 mm (<bold>A–F</bold>); 0.2 mm (<bold>G</bold>); 0.1 mm (<bold>H</bold>).</p></caption><graphic xmlns:xlink="http://www.w3.org/1999/xlink" xlink:href="zookeys-993-001-g006.jpg" position="float" orientation="portrait" xlink:type="simple" id="oo_475036.jpg"><uri content-type="original_file" xlink:type="simple">https://binary.pensoft.net/fig/475036</uri></graphic></fig></tp:treatment-sec><tp:treatment-sec sec-type="description" id="SECID0E41AE"><title>Description.</title><p><bold>Female (holotype). <italic>Body</italic></bold>: habitus as in Fig. <xref ref-type="fig" rid="F6">6A–C</xref>; body length 1.94. <bold><italic>Carapace</italic></bold>: 0.97 long, 0.88 wide; dark brown, without any pattern, ovoid in dorsal view, strongly elevated in lateral view, surface finely reticulate, fovea absent, lateral margin straight, smooth (Fig. <xref ref-type="fig" rid="F6">6D, F</xref>). <bold><italic>Clypeus</italic></bold>: height about equal to <abbrev xmlns:xlink="http://www.w3.org/1999/xlink" xlink:title="anterior lateral eyes" id="ABBRID0EV2AE" xlink:type="simple">ALE</abbrev> radius or more (Fig. <xref ref-type="fig" rid="F6">6G</xref>). <bold><italic>Eyes</italic></bold>: six, in one group, well developed, subequal, <abbrev xmlns:xlink="http://www.w3.org/1999/xlink" xlink:title="anterior lateral eyes" id="ABBRID0EA3AE" xlink:type="simple">ALE</abbrev> circular, <abbrev xmlns:xlink="http://www.w3.org/1999/xlink" xlink:title="posterior median eyes" id="ABBRID0EE3AE" xlink:type="simple">PME</abbrev> and <abbrev xmlns:xlink="http://www.w3.org/1999/xlink" xlink:title="posterior lateral eyes" id="ABBRID0EI3AE" xlink:type="simple">PLE</abbrev> oval, posterior eye row procurved from both above and front (Fig. <xref ref-type="fig" rid="F6">6D, G</xref>). <bold><italic>Sternum</italic></bold>: as long as wide, pale brown, uniform, not fused to carapace, surface smooth, setae sparse (Fig. <xref ref-type="fig" rid="F6">6E</xref>). <bold><italic>Mouthparts</italic></bold>: chelicerae, endites and labium brown; chelicerae straight, base of fangs unmodified (Fig. <xref ref-type="fig" rid="F6">6G</xref>); labium rectangular, not fused to sternum, anterior margin not indented at middle; endites unmodified (Fig. <xref ref-type="fig" rid="F6">6E</xref>). <bold><italic>Abdomen</italic></bold>: 1.30 long, 0.89 wide; dorsal scutum weakly sclerotized, very small, not fused to epigastric scutum; epigastric and postgastric scutum well sclerotized, pale orange, unfused (Fig. <xref ref-type="fig" rid="F6">6A, B</xref>). <bold><italic>Legs</italic></bold>: pale orange, femur I with three prolateral spines, tibia I with four pairs, metatarsus I with two pairs of long ventral spines. Leg II spination is similar to leg I except femur with only two prolateral spine. Legs III and IV spineless. <bold><italic>Epigastric area</italic></bold>: the postgastric scutum with central, anchor-shaped structure, and smoothly curved posterior margin (Fig. <xref ref-type="fig" rid="F6">6H</xref>). <bold><italic>Endogyne</italic></bold>: from the middle of the slightly thickened margin of the postgastric scutum runs a dark, simple winding tube posteriorly, ending in a large, inverted bell-shaped atrium (Fig. <xref ref-type="fig" rid="F17">17C, D</xref>).</p><p><bold>Male.</bold> Unknown.</p></tp:treatment-sec><tp:treatment-sec sec-type="etymology" id="SECID0EM5AE"><title>Etymology.</title><p>The specific name is a noun in apposition taken from the type locality.</p></tp:treatment-sec><tp:treatment-sec sec-type="distribution" id="SECID0ER5AE"><title>Distribution.</title><p>Known only from the type locality.</p></tp:treatment-sec><tp:treatment-sec><!--Section generated to contain objects referenced in tp:taxon-treatment.--><fig id="F17" position="float" orientation="portrait"><object-id xmlns:xlink="http://www.w3.org/1999/xlink" content-type="doi" xlink:type="simple">10.3897/zookeys.993.57676.figure17</object-id><object-id xmlns:xlink="http://www.w3.org/1999/xlink" content-type="arpha" xlink:type="simple">6BB9F04D-1114-5222-BDD6-1FD70E126050</object-id><label>Figure 17.</label><caption><p><italic><tp:taxon-name><tp:taxon-name-part taxon-name-part-type="genus" reg="Ischnothyreus">Ischnothyreus</tp:taxon-name-part></tp:taxon-name></italic> spp., female copulatory organ <bold>A, B</bold><italic><tp:taxon-name><tp:taxon-name-part taxon-name-part-type="genus" reg="Ischnothyreus">I.</tp:taxon-name-part> <tp:taxon-name-part taxon-name-part-type="species" reg="jianglangi">jianglangi</tp:taxon-name-part></tp:taxon-name></italic> sp. nov. <bold>C, D</bold><italic><tp:taxon-name><tp:taxon-name-part taxon-name-part-type="genus" reg="Ischnothyreus">I.</tp:taxon-name-part> <tp:taxon-name-part taxon-name-part-type="species" reg="putao">putao</tp:taxon-name-part></tp:taxon-name></italic> sp. nov. <bold>E, F</bold><italic><tp:taxon-name><tp:taxon-name-part taxon-name-part-type="genus" reg="Ischnothyreus">I.</tp:taxon-name-part> <tp:taxon-name-part taxon-name-part-type="species" reg="zhigangi">zhigangi</tp:taxon-name-part></tp:taxon-name></italic> sp. nov. <bold>A, C, E</bold> ventral view <bold>B, D, F</bold> dorsal view. Abbreviations: a = apodemes; <abbrev xmlns:xlink="http://www.w3.org/1999/xlink" xlink:title="anchor-shaped structure" id="ABBRID0EPLBG" xlink:type="simple">ass</abbrev> = anchor-shaped structure; <abbrev xmlns:xlink="http://www.w3.org/1999/xlink" xlink:title="bell-shaped atrium" id="ABBRID0ETLBG" xlink:type="simple">bsa</abbrev> = bell-shaped atrium; <abbrev xmlns:xlink="http://www.w3.org/1999/xlink" xlink:title="triangular shaped atrium" id="ABBRID0EXLBG" xlink:type="simple">tsa</abbrev> = triangular shaped atrium; <abbrev xmlns:xlink="http://www.w3.org/1999/xlink" xlink:title="winding tube" id="ABBRID0E2LBG" xlink:type="simple">wt</abbrev> = winding tube. Scale barss: 0.1 mm</p></caption><graphic xmlns:xlink="http://www.w3.org/1999/xlink" xlink:href="zookeys-993-001-g017.jpg" position="float" orientation="portrait" xlink:type="simple" id="oo_475047.jpg"><uri content-type="original_file" xlink:type="simple">https://binary.pensoft.net/fig/475047</uri></graphic></fig><fig id="F13" position="float" orientation="portrait"><object-id xmlns:xlink="http://www.w3.org/1999/xlink" content-type="doi" xlink:type="simple">10.3897/zookeys.993.57676.figure13</object-id><object-id xmlns:xlink="http://www.w3.org/1999/xlink" content-type="arpha" xlink:type="simple">9B42D6D1-E5E2-56C0-9F94-24953DC6FA6B</object-id><label>Figure 13.</label><caption><p><italic><tp:taxon-name><tp:taxon-name-part taxon-name-part-type="genus" reg="Ischnothyreus">Ischnothyreus</tp:taxon-name-part> <tp:taxon-name-part taxon-name-part-type="species" reg="zhigangi">zhigangi</tp:taxon-name-part></tp:taxon-name></italic> sp. nov., female paratype <bold>A–C</bold> habitus, dorsal, ventral and lateral views <bold>D–G</bold> prosoma, dorsal, ventral, lateral and anterior views <bold>H</bold> epigastric region, ventral view. Abbreviation: <abbrev xmlns:xlink="http://www.w3.org/1999/xlink" xlink:title="anchor-shaped structure" id="ABBRID0ESBBG" xlink:type="simple">ass</abbrev> = anchor-shaped structure. Scale bars: 0.4 mm (<bold>A–G</bold>); 0.1 mm (<bold>H</bold>).</p></caption><graphic xmlns:xlink="http://www.w3.org/1999/xlink" xlink:href="zookeys-993-001-g013.jpg" position="float" orientation="portrait" xlink:type="simple" id="oo_475043.jpg"><uri content-type="original_file" xlink:type="simple">https://binary.pensoft.net/fig/475043</uri></graphic></fig></tp:treatment-sec></tp:taxon-treatment>
