# Supplementary material for: Taxonomic study of the genus Ischnothyreus Simon, 1893 from Myanmar (Araneae, Oonopidae)
Source: Zookeys. 2020 Nov 16;993:1–26. doi: 10.3897/zookeys.993.57676 (PMC7700760; doi:10.3897/zookeys.993.57676)
Supplement: XML Treatment for Ischnothyreus zhigangi [file zookeys.993.57676-treatment7.xml]

<!DOCTYPE tp:taxon-treatment
  PUBLIC "-//TaxonX//DTD Taxonomic Treatment Publishing DTD v0 20100105//EN" "tax-treatment-NSO.dtd">
<tp:taxon-treatment xmlns:tp="http://www.plazi.org/taxpub"><tp:treatment-meta><kwd-group><label>Taxon classification</label><kwd><named-content xmlns:xlink="http://www.w3.org/1999/xlink" content-type="kingdom">Animalia</named-content></kwd><kwd><named-content xmlns:xlink="http://www.w3.org/1999/xlink" content-type="order">Araneae</named-content></kwd><kwd><named-content xmlns:xlink="http://www.w3.org/1999/xlink" content-type="family">Oonopidae</named-content></kwd></kwd-group><mixed-citation publication-type="journal"><person-group><name><surname>Tong</surname><given-names>Yanfeng</given-names></name><name><surname>Li</surname><given-names>Shuqiang</given-names></name><name><surname>Bian</surname><given-names>Dongju</given-names></name></person-group><article-title>Taxonomic study of the genus <italic><tp:taxon-name><tp:taxon-name-part taxon-name-part-type="genus" reg="Ischnothyreus">Ischnothyreus</tp:taxon-name-part></tp:taxon-name></italic> Simon, 1893 from Myanmar (<tp:taxon-name><tp:taxon-name-part taxon-name-part-type="order">Araneae</tp:taxon-name-part></tp:taxon-name>, <tp:taxon-name><tp:taxon-name-part taxon-name-part-type="family">Oonopidae</tp:taxon-name-part></tp:taxon-name>)</article-title><source>Zookeys</source><day>16</day><month>11</month><year>2020</year><volume>993</volume><fpage>1</fpage><lpage>26</lpage><pub-id pub-id-type="doi">10.3897/zookeys.993.57676</pub-id></mixed-citation></tp:treatment-meta><tp:nomenclature><tp:taxon-name><object-id xmlns:xlink="http://www.w3.org/1999/xlink" content-type="arpha" xlink:type="simple">D1101392-585B-5971-8AA8-30EE9DDFBF19</object-id>
              <tp:taxon-name-part taxon-name-part-type="genus" reg="Ischnothyreus">Ischnothyreus</tp:taxon-name-part>
              <tp:taxon-name-part taxon-name-part-type="species" reg="zhigangi">zhigangi</tp:taxon-name-part>
              <object-id xmlns:xlink="http://www.w3.org/1999/xlink" content-type="zoobank" xlink:type="simple">http://zoobank.org/CB6C29F2-AC7C-4511-8F20-7771D82CB329</object-id>
            </tp:taxon-name><tp:taxon-authority>Tong &amp; Li</tp:taxon-authority><tp:taxon-status xmlns:xlink="http://www.w3.org/1999/xlink" xlink:type="simple">sp. nov.</tp:taxon-status><xref ref-type="fig" rid="F11">Figures 11</xref><xref ref-type="fig" rid="F12">, 12</xref><xref ref-type="fig" rid="F13">, 13</xref><xref ref-type="fig" rid="F14">, 14G–I</xref><xref ref-type="fig" rid="F15">, 15E, F</xref><xref ref-type="fig" rid="F17">, 17E, F</xref></tp:nomenclature><tp:treatment-sec sec-type="type material" id="SECID0EZWAG"><title>Type material</title><p><bold>. <italic>Holotype</italic></bold> ♂: Myanmar, Putao, Hponkanrazi Wildlife Sanctuary Around Camp 2; <named-content xmlns:xlink="http://www.w3.org/1999/xlink" content-type="dwc:verbatimCoordinates" xlink:type="simple"><named-content content-type="geo-json" specific-use="{&#34;type&#34;:&#34;Point&#34;,&#34;coordinates&#34;:[96.982633,27.611350]}" id="NCID0EGXAG" xlink:type="simple">27°36'681"N, 96°58'958"E</named-content></named-content>; elevation ca 2457 m; 11.V.2017; Wu J. &amp; Chen Z. leg. (<named-content xmlns:xlink="http://www.w3.org/1999/xlink" content-type="dwc:institutional_code" xlink:type="simple">IZCAS</named-content> AR-25178). <bold><italic>Paratypes</italic></bold> 4♀: data same as for holotype; <named-content xmlns:xlink="http://www.w3.org/1999/xlink" content-type="dwc:verbatimCoordinates" xlink:type="simple"><named-content content-type="geo-json" specific-use="{&#34;type&#34;:&#34;Point&#34;,&#34;coordinates&#34;:[96.961567,27.518383]}" id="NCID0EWXAG" xlink:type="simple">27°31'103"N, 96°57'694"E</named-content></named-content>; elevation ca 2737 m; 16.V.2017; Wu J. &amp; Chen Z. leg. (<named-content xmlns:xlink="http://www.w3.org/1999/xlink" content-type="dwc:institutional_code" xlink:type="simple">IZCAS</named-content> AR-25179–25182).</p></tp:treatment-sec><tp:treatment-sec sec-type="diagnosis" id="SECID0EAYAG"><title>Diagnosis.</title><p>The new species is similar to <italic><tp:taxon-name><tp:taxon-name-part taxon-name-part-type="genus" reg="Ischnothyreus">I.</tp:taxon-name-part> <tp:taxon-name-part taxon-name-part-type="species" reg="taunggyi">taunggyi</tp:taxon-name-part></tp:taxon-name></italic> sp. nov. but can be distinguished by the short abdominal dorsal scutum (very small (Fig. <xref ref-type="fig" rid="F11">11A</xref>) vs 3/4 of the abdomen length; Fig. <xref ref-type="fig" rid="F8">8A</xref>) and ventral scutum (very small (Fig. <xref ref-type="fig" rid="F11">11B</xref>) vs 4/5 of the abdomen length; Fig. <xref ref-type="fig" rid="F8">8B</xref>) of male, and the short abdominal dorsal scutum (very small (Fig. <xref ref-type="fig" rid="F13">13A</xref>) vs less than 1/2 of the abdomen length; Fig. <xref ref-type="fig" rid="F10">10A</xref>) and the inverted bell-shaped atrium (Fig. <xref ref-type="fig" rid="F17">17E</xref>) (vs nipple-shaped atrium (Fig. <xref ref-type="fig" rid="F16">16G</xref>) of female).</p><fig id="F11" position="float" orientation="portrait"><object-id xmlns:xlink="http://www.w3.org/1999/xlink" content-type="doi" xlink:type="simple">10.3897/zookeys.993.57676.figure11</object-id><object-id xmlns:xlink="http://www.w3.org/1999/xlink" content-type="arpha" xlink:type="simple">841C6DBB-647C-55FF-A476-8EC634C135E0</object-id><label>Figure 11.</label><caption><p><italic><tp:taxon-name><tp:taxon-name-part taxon-name-part-type="genus" reg="Ischnothyreus">Ischnothyreus</tp:taxon-name-part> <tp:taxon-name-part taxon-name-part-type="species" reg="zhigangi">zhigangi</tp:taxon-name-part></tp:taxon-name></italic> sp. nov., male holotype <bold>A–C</bold> habitus, dorsal, ventral and lateral views <bold>D–F</bold> prosoma, dorsal, ventral and lateral views <bold>G, H</bold> left chelicerae, anterior and posterior views. Scale bars: 0.4 mm (<bold>A–F</bold>); 0.1 mm (<bold>G, H</bold>).</p></caption><graphic xmlns:xlink="http://www.w3.org/1999/xlink" xlink:href="zookeys-993-001-g011.jpg" position="float" orientation="portrait" xlink:type="simple" id="oo_475041.jpg"><uri content-type="original_file" xlink:type="simple">https://binary.pensoft.net/fig/475041</uri></graphic></fig></tp:treatment-sec><tp:treatment-sec sec-type="description" id="SECID0ET1AG"><title>Description.</title><p><bold>Male (holotype). <italic>Body</italic></bold>: habitus as in Fig. <xref ref-type="fig" rid="F11">11A–C</xref>; body length 2.08. <bold><italic>Carapace</italic></bold>: 1.03 long, 0.87 wide; pale brown, with egg-shaped patches behind eyes, ovoid in dorsal view, strongly elevated in lateral view, surface of elevated portion of pars cephalica smooth, sides finely reticulate, fovea absent, lateral margin straight, smooth (Fig. <xref ref-type="fig" rid="F11">11D</xref>). <bold><italic>Clypeus</italic></bold>: height about equal to <abbrev xmlns:xlink="http://www.w3.org/1999/xlink" xlink:title="anterior lateral eyes" id="ABBRID0EL2AG" xlink:type="simple">ALE</abbrev> radius or more. <bold><italic>Eyes</italic></bold>: six, in one group, well developed, subequal, <abbrev xmlns:xlink="http://www.w3.org/1999/xlink" xlink:title="anterior lateral eyes" id="ABBRID0ES2AG" xlink:type="simple">ALE</abbrev> circular, <abbrev xmlns:xlink="http://www.w3.org/1999/xlink" xlink:title="posterior median eyes" id="ABBRID0EW2AG" xlink:type="simple">PME</abbrev> and <abbrev xmlns:xlink="http://www.w3.org/1999/xlink" xlink:title="posterior lateral eyes" id="ABBRID0E12AG" xlink:type="simple">PLE</abbrev> oval, posterior eye row straight from above, procurved from front (Fig. <xref ref-type="fig" rid="F11">11D</xref>). <bold><italic>Sternum</italic></bold>: as long as wide, pale brown, uniform, not fused to carapace, surface smooth, setae sparse (Fig. <xref ref-type="fig" rid="F11">11E</xref>). <bold><italic>Mouthparts</italic></bold>: chelicerae, endites and labium orange; chelicerae straight, base of fangs with crown-shaped sclerotized process with serrated exterior margin (Figs <xref ref-type="fig" rid="F11">11G, H</xref>, <xref ref-type="fig" rid="F15">15E, F</xref>), fang groove with a few small denticles; labium rectangular, not fused to sternum, anterior margin not indented at middle; anteromedian tip of endites with one strong, tooth-like projection (Fig. <xref ref-type="fig" rid="F11">11E</xref>). <bold><italic>Abdomen</italic></bold>: 1.07 long, 0.72 wide; dorsal scutum weakly sclerotized, pale orange, very small, not fused to epigastric scutum; epigastric and postgastric scutum weakly sclerotized, pale orange, fused, postgastric scutum very small (Fig. <xref ref-type="fig" rid="F11">11A, B</xref>). <bold><italic>Legs</italic></bold>: pale orange, femur I with three prolateral spines, tibia I with four pairs, metatarsus I with two pairs of long ventral spines. Leg II spination is similar to leg I except femur with only two prolateral spines. Legs III and IV spineless. <bold><italic>Palp</italic></bold>: strongly sclerotized, trochanter with ventral projection, cymbium brown, fused with bulb; bulb brown, with one large ventral protuberance, distal end of bulb elongated, with one narrow leaf-shaped prolateral projection, retrolateral lobe small, simple (Figs <xref ref-type="fig" rid="F12">12</xref>, <xref ref-type="fig" rid="F14">14G–H</xref>).</p><fig id="F12" position="float" orientation="portrait"><object-id xmlns:xlink="http://www.w3.org/1999/xlink" content-type="doi" xlink:type="simple">10.3897/zookeys.993.57676.figure12</object-id><object-id xmlns:xlink="http://www.w3.org/1999/xlink" content-type="arpha" xlink:type="simple">D61FDB56-2F06-5105-B27A-FD0C6B358C36</object-id><label>Figure 12.</label><caption><p><italic><tp:taxon-name><tp:taxon-name-part taxon-name-part-type="genus" reg="Ischnothyreus">Ischnothyreus</tp:taxon-name-part> <tp:taxon-name-part taxon-name-part-type="species" reg="zhigangi">zhigangi</tp:taxon-name-part></tp:taxon-name></italic> sp. nov., male holotype, left palp, <abbrev xmlns:xlink="http://www.w3.org/1999/xlink" xlink:title="Scanning electron microscope images" id="ABBRID0EA5AG" xlink:type="simple">SEM</abbrev><bold>A, B</bold> prolateral and retrolateral views <bold>C, D, G</bold> palpal bulb, prolateral, retrolateral and dorsal views <bold>E, F, H</bold> distal part of palpal bulb, prolateral, retrolateral and dorsal views. Abbreviations: <abbrev xmlns:xlink="http://www.w3.org/1999/xlink" xlink:title="leaf-shaped prolateral projection" id="ABBRID0EK5AG" xlink:type="simple">lpp</abbrev> = leaf-shaped prolateral projection; <abbrev xmlns:xlink="http://www.w3.org/1999/xlink" xlink:title="retrolateral lobe" id="ABBRID0EO5AG" xlink:type="simple">rl</abbrev> = retrolateral lobe; <abbrev xmlns:xlink="http://www.w3.org/1999/xlink" xlink:title="ventral protuberance" id="ABBRID0ES5AG" xlink:type="simple">vpr</abbrev> = ventral protuberance.</p></caption><graphic xmlns:xlink="http://www.w3.org/1999/xlink" xlink:href="zookeys-993-001-g012.jpg" position="float" orientation="portrait" xlink:type="simple" id="oo_475042.jpg"><uri content-type="original_file" xlink:type="simple">https://binary.pensoft.net/fig/475042</uri></graphic></fig><p><bold>Female (paratype, <named-content xmlns:xlink="http://www.w3.org/1999/xlink" content-type="dwc:institutional_code" xlink:type="simple">IZCAS</named-content> AR-25179).</bold> Same as male except as noted. <bold><italic>Body</italic></bold>: habitus as in Fig. <xref ref-type="fig" rid="F13">13A–C</xref>; body length 2.63. <bold><italic>Carapace</italic></bold>: 1.10 long, 0.95 wide; without any pattern, posterior eye row procurved from both above and front (Fig. <xref ref-type="fig" rid="F13">13D, G</xref>). <bold><italic>Mouthparts</italic></bold>: chelicerae and endites unmodified (Fig. <xref ref-type="fig" rid="F13">13E, G</xref>). <bold><italic>Abdomen</italic></bold>: 1.82 long, 1.19 wide. <bold><italic>Epigastric area</italic></bold>: the postgastric scutum with central anchor-shaped structure (Fig. <xref ref-type="fig" rid="F13">13H</xref>). <bold><italic>Endogyne</italic></bold>: from the middle of the slightly thickened margin of the postgastric scutum runs a dark, simple winding tube posteriorly, ending in a small, inverted bell-shaped atrium (Fig. <xref ref-type="fig" rid="F17">17E, F</xref>).</p><fig id="F13" position="float" orientation="portrait"><object-id xmlns:xlink="http://www.w3.org/1999/xlink" content-type="doi" xlink:type="simple">10.3897/zookeys.993.57676.figure13</object-id><object-id xmlns:xlink="http://www.w3.org/1999/xlink" content-type="arpha" xlink:type="simple">9B42D6D1-E5E2-56C0-9F94-24953DC6FA6B</object-id><label>Figure 13.</label><caption><p><italic><tp:taxon-name><tp:taxon-name-part taxon-name-part-type="genus" reg="Ischnothyreus">Ischnothyreus</tp:taxon-name-part> <tp:taxon-name-part taxon-name-part-type="species" reg="zhigangi">zhigangi</tp:taxon-name-part></tp:taxon-name></italic> sp. nov., female paratype <bold>A–C</bold> habitus, dorsal, ventral and lateral views <bold>D–G</bold> prosoma, dorsal, ventral, lateral and anterior views <bold>H</bold> epigastric region, ventral view. Abbreviation: <abbrev xmlns:xlink="http://www.w3.org/1999/xlink" xlink:title="anchor-shaped structure" id="ABBRID0ESBBG" xlink:type="simple">ass</abbrev> = anchor-shaped structure. Scale bars: 0.4 mm (<bold>A–G</bold>); 0.1 mm (<bold>H</bold>).</p></caption><graphic xmlns:xlink="http://www.w3.org/1999/xlink" xlink:href="zookeys-993-001-g013.jpg" position="float" orientation="portrait" xlink:type="simple" id="oo_475043.jpg"><uri content-type="original_file" xlink:type="simple">https://binary.pensoft.net/fig/475043</uri></graphic></fig></tp:treatment-sec><tp:treatment-sec sec-type="etymology" id="SECID0E6BBG"><title>Etymology.</title><p>The species is named after Mr Zhigang Chen, one of the collectors of the holotype; noun in genitive case.</p></tp:treatment-sec><tp:treatment-sec sec-type="distribution" id="SECID0EECBG"><title>Distribution.</title><p>Known only from the type locality.</p><fig id="F14" position="float" orientation="portrait"><object-id xmlns:xlink="http://www.w3.org/1999/xlink" content-type="doi" xlink:type="simple">10.3897/zookeys.993.57676.figure14</object-id><object-id xmlns:xlink="http://www.w3.org/1999/xlink" content-type="arpha" xlink:type="simple">E409BB33-AA6F-5A8F-AD79-8A22A848D5E2</object-id><label>Figure 14.</label><caption><p><italic><tp:taxon-name><tp:taxon-name-part taxon-name-part-type="genus" reg="Ischnothyreus">Ischnothyreus</tp:taxon-name-part></tp:taxon-name></italic> spp., left male palp <bold>A–C</bold><italic><tp:taxon-name><tp:taxon-name-part taxon-name-part-type="genus" reg="Ischnothyreus">I.</tp:taxon-name-part> <tp:taxon-name-part taxon-name-part-type="species" reg="meukyawwa">meukyawwa</tp:taxon-name-part></tp:taxon-name></italic> sp. nov. <bold>D–F</bold><italic><tp:taxon-name><tp:taxon-name-part taxon-name-part-type="genus" reg="Ischnothyreus">I.</tp:taxon-name-part> <tp:taxon-name-part taxon-name-part-type="species" reg="taunggyi">taunggyi</tp:taxon-name-part></tp:taxon-name></italic> sp. nov. <bold>G–I</bold><italic><tp:taxon-name><tp:taxon-name-part taxon-name-part-type="genus" reg="Ischnothyreus">I.</tp:taxon-name-part> <tp:taxon-name-part taxon-name-part-type="species" reg="zhigangi">zhigangi</tp:taxon-name-part></tp:taxon-name></italic> sp. nov. <bold>A, D, G</bold> prolateral view <bold>B, E, H</bold> dorsal view <bold>C, F, I</bold> retrolateral view. Scale bars: 0.1 mm.</p></caption><graphic xmlns:xlink="http://www.w3.org/1999/xlink" xlink:href="zookeys-993-001-g014.jpg" position="float" orientation="portrait" xlink:type="simple" id="oo_475044.jpg"><uri content-type="original_file" xlink:type="simple">https://binary.pensoft.net/fig/475044</uri></graphic></fig><fig id="F15" position="float" orientation="portrait"><object-id xmlns:xlink="http://www.w3.org/1999/xlink" content-type="doi" xlink:type="simple">10.3897/zookeys.993.57676.figure15</object-id><object-id xmlns:xlink="http://www.w3.org/1999/xlink" content-type="arpha" xlink:type="simple">D3E3CD68-C1DC-5A46-A205-651FF273CBBB</object-id><label>Figure 15.</label><caption><p><italic><tp:taxon-name><tp:taxon-name-part taxon-name-part-type="genus" reg="Ischnothyreus">Ischnothyreus</tp:taxon-name-part></tp:taxon-name></italic> spp., left male chelicerae. <bold>A, B</bold><italic><tp:taxon-name><tp:taxon-name-part taxon-name-part-type="genus" reg="Ischnothyreus">I.</tp:taxon-name-part> <tp:taxon-name-part taxon-name-part-type="species" reg="meukyawwa">meukyawwa</tp:taxon-name-part></tp:taxon-name></italic> sp. nov. <bold>C, D</bold><italic><tp:taxon-name><tp:taxon-name-part taxon-name-part-type="genus" reg="Ischnothyreus">I.</tp:taxon-name-part> <tp:taxon-name-part taxon-name-part-type="species" reg="taunggyi">taunggyi</tp:taxon-name-part></tp:taxon-name></italic> sp. nov. <bold>E, F</bold><italic><tp:taxon-name><tp:taxon-name-part taxon-name-part-type="genus" reg="Ischnothyreus">I.</tp:taxon-name-part> <tp:taxon-name-part taxon-name-part-type="species" reg="zhigangi">zhigangi</tp:taxon-name-part></tp:taxon-name></italic> sp. nov. <bold>A, C, E</bold> anterior view <bold>B, D, F</bold> posterior view. Abbreviations: <abbrev xmlns:xlink="http://www.w3.org/1999/xlink" xlink:title="crown-shaped sclerotized process" id="ABBRID0EEGBG" xlink:type="simple">csp</abbrev> = crown-shaped sclerotized process; <abbrev xmlns:xlink="http://www.w3.org/1999/xlink" xlink:title="serrated exterior margin" id="ABBRID0EIGBG" xlink:type="simple">sem</abbrev> = serrated exterior margin.</p></caption><graphic xmlns:xlink="http://www.w3.org/1999/xlink" xlink:href="zookeys-993-001-g015.jpg" position="float" orientation="portrait" xlink:type="simple" id="oo_475045.jpg"><uri content-type="original_file" xlink:type="simple">https://binary.pensoft.net/fig/475045</uri></graphic></fig><fig id="F16" position="float" orientation="portrait"><object-id xmlns:xlink="http://www.w3.org/1999/xlink" content-type="doi" xlink:type="simple">10.3897/zookeys.993.57676.figure16</object-id><object-id xmlns:xlink="http://www.w3.org/1999/xlink" content-type="arpha" xlink:type="simple">6408F92A-F1BE-5378-BC6B-9D2D11AEB071</object-id><label>Figure 16.</label><caption><p><italic><tp:taxon-name><tp:taxon-name-part taxon-name-part-type="genus" reg="Ischnothyreus">Ischnothyreus</tp:taxon-name-part></tp:taxon-name></italic> spp., female copulatory organ <bold>A, B</bold><italic><tp:taxon-name><tp:taxon-name-part taxon-name-part-type="genus" reg="Ischnothyreus">I.</tp:taxon-name-part> <tp:taxon-name-part taxon-name-part-type="species" reg="hponkanrazi">hponkanrazi</tp:taxon-name-part></tp:taxon-name></italic> sp. nov. <bold>C, D</bold><italic><tp:taxon-name><tp:taxon-name-part taxon-name-part-type="genus" reg="Ischnothyreus">I.</tp:taxon-name-part> <tp:taxon-name-part taxon-name-part-type="species" reg="meukyawwa">meukyawwa</tp:taxon-name-part></tp:taxon-name></italic> sp. nov. <bold>E, F</bold><italic><tp:taxon-name><tp:taxon-name-part taxon-name-part-type="genus" reg="Ischnothyreus">I.</tp:taxon-name-part> <tp:taxon-name-part taxon-name-part-type="species" reg="qiuxing">qiuxing</tp:taxon-name-part></tp:taxon-name></italic> sp. nov. <bold>G, H</bold><italic><tp:taxon-name><tp:taxon-name-part taxon-name-part-type="genus" reg="Ischnothyreus">I.</tp:taxon-name-part> <tp:taxon-name-part taxon-name-part-type="species" reg="taunggyi">taunggyi</tp:taxon-name-part></tp:taxon-name></italic> sp. nov. <bold>A, C, E, G</bold> ventral view <bold>B, D, F, H</bold> dorsal view. Abbreviations: a = apodemes; <abbrev xmlns:xlink="http://www.w3.org/1999/xlink" xlink:title="anchor-shaped structure" id="ABBRID0EYIBG" xlink:type="simple">ass</abbrev> = anchor-shaped structure; <abbrev xmlns:xlink="http://www.w3.org/1999/xlink" xlink:title="bell-shaped atrium" id="ABBRID0E3IBG" xlink:type="simple">bsa</abbrev> = bell-shaped atrium; <abbrev xmlns:xlink="http://www.w3.org/1999/xlink" xlink:title="circular atrium" id="ABBRID0EAJBG" xlink:type="simple">csa</abbrev> = circular atrium; <abbrev xmlns:xlink="http://www.w3.org/1999/xlink" xlink:title="nipple-shaped atrium" id="ABBRID0EEJBG" xlink:type="simple">nsa</abbrev> = nipple-shaped atrium; <abbrev xmlns:xlink="http://www.w3.org/1999/xlink" xlink:title="opening of the atrium" id="ABBRID0EIJBG" xlink:type="simple">oa</abbrev> = opening of the atrium; <abbrev xmlns:xlink="http://www.w3.org/1999/xlink" xlink:title="winding tube" id="ABBRID0EMJBG" xlink:type="simple">wt</abbrev> = winding tube. Scale bars: 0.2 mm.</p></caption><graphic xmlns:xlink="http://www.w3.org/1999/xlink" xlink:href="zookeys-993-001-g016.jpg" position="float" orientation="portrait" xlink:type="simple" id="oo_475046.jpg"><uri content-type="original_file" xlink:type="simple">https://binary.pensoft.net/fig/475046</uri></graphic></fig><fig id="F17" position="float" orientation="portrait"><object-id xmlns:xlink="http://www.w3.org/1999/xlink" content-type="doi" xlink:type="simple">10.3897/zookeys.993.57676.figure17</object-id><object-id xmlns:xlink="http://www.w3.org/1999/xlink" content-type="arpha" xlink:type="simple">6BB9F04D-1114-5222-BDD6-1FD70E126050</object-id><label>Figure 17.</label><caption><p><italic><tp:taxon-name><tp:taxon-name-part taxon-name-part-type="genus" reg="Ischnothyreus">Ischnothyreus</tp:taxon-name-part></tp:taxon-name></italic> spp., female copulatory organ <bold>A, B</bold><italic><tp:taxon-name><tp:taxon-name-part taxon-name-part-type="genus" reg="Ischnothyreus">I.</tp:taxon-name-part> <tp:taxon-name-part taxon-name-part-type="species" reg="jianglangi">jianglangi</tp:taxon-name-part></tp:taxon-name></italic> sp. nov. <bold>C, D</bold><italic><tp:taxon-name><tp:taxon-name-part taxon-name-part-type="genus" reg="Ischnothyreus">I.</tp:taxon-name-part> <tp:taxon-name-part taxon-name-part-type="species" reg="putao">putao</tp:taxon-name-part></tp:taxon-name></italic> sp. nov. <bold>E, F</bold><italic><tp:taxon-name><tp:taxon-name-part taxon-name-part-type="genus" reg="Ischnothyreus">I.</tp:taxon-name-part> <tp:taxon-name-part taxon-name-part-type="species" reg="zhigangi">zhigangi</tp:taxon-name-part></tp:taxon-name></italic> sp. nov. <bold>A, C, E</bold> ventral view <bold>B, D, F</bold> dorsal view. Abbreviations: a = apodemes; <abbrev xmlns:xlink="http://www.w3.org/1999/xlink" xlink:title="anchor-shaped structure" id="ABBRID0EPLBG" xlink:type="simple">ass</abbrev> = anchor-shaped structure; <abbrev xmlns:xlink="http://www.w3.org/1999/xlink" xlink:title="bell-shaped atrium" id="ABBRID0ETLBG" xlink:type="simple">bsa</abbrev> = bell-shaped atrium; <abbrev xmlns:xlink="http://www.w3.org/1999/xlink" xlink:title="triangular shaped atrium" id="ABBRID0EXLBG" xlink:type="simple">tsa</abbrev> = triangular shaped atrium; <abbrev xmlns:xlink="http://www.w3.org/1999/xlink" xlink:title="winding tube" id="ABBRID0E2LBG" xlink:type="simple">wt</abbrev> = winding tube. Scale barss: 0.1 mm</p></caption><graphic xmlns:xlink="http://www.w3.org/1999/xlink" xlink:href="zookeys-993-001-g017.jpg" position="float" orientation="portrait" xlink:type="simple" id="oo_475047.jpg"><uri content-type="original_file" xlink:type="simple">https://binary.pensoft.net/fig/475047</uri></graphic></fig></tp:treatment-sec><tp:treatment-sec><!--Section generated to contain objects referenced in tp:taxon-treatment.--><fig id="F8" position="float" orientation="portrait"><object-id xmlns:xlink="http://www.w3.org/1999/xlink" content-type="doi" xlink:type="simple">10.3897/zookeys.993.57676.figure8</object-id><object-id xmlns:xlink="http://www.w3.org/1999/xlink" content-type="arpha" xlink:type="simple">B9971812-A70E-5A0B-BE6A-1D95128003D0</object-id><label>Figure 8.</label><caption><p><italic><tp:taxon-name><tp:taxon-name-part taxon-name-part-type="genus" reg="Ischnothyreus">Ischnothyreus</tp:taxon-name-part> <tp:taxon-name-part taxon-name-part-type="species" reg="taunggyi">taunggyi</tp:taxon-name-part></tp:taxon-name></italic> sp. nov., male holotype <bold>A–C</bold> habitus, dorsal, ventral and lateral views <bold>D–F</bold> prosoma, dorsal, ventral and lateral views <bold>G, H</bold> left chelicerae, anterior and posterior views. Scale bars: 0.4 mm (<bold>A–C</bold>); 0.2 mm (<bold>D–F</bold>); 0.1 mm (<bold>G, H</bold>).</p></caption><graphic xmlns:xlink="http://www.w3.org/1999/xlink" xlink:href="zookeys-993-001-g008.jpg" position="float" orientation="portrait" xlink:type="simple" id="oo_475038.jpg"><uri content-type="original_file" xlink:type="simple">https://binary.pensoft.net/fig/475038</uri></graphic></fig><fig id="F10" position="float" orientation="portrait"><object-id xmlns:xlink="http://www.w3.org/1999/xlink" content-type="doi" xlink:type="simple">10.3897/zookeys.993.57676.figure10</object-id><object-id xmlns:xlink="http://www.w3.org/1999/xlink" content-type="arpha" xlink:type="simple">0E549106-DF31-5661-BB26-C71EAE1AD231</object-id><label>Figure 10.</label><caption><p><italic><tp:taxon-name><tp:taxon-name-part taxon-name-part-type="genus" reg="Ischnothyreus">Ischnothyreus</tp:taxon-name-part> <tp:taxon-name-part taxon-name-part-type="species" reg="taunggyi">taunggyi</tp:taxon-name-part></tp:taxon-name></italic> sp. nov., female paratype <bold>A–C</bold> habitus, dorsal, ventral and lateral views <bold>D–F, G</bold> prosoma, dorsal, ventral, lateral and anterior views <bold>H</bold> epigastric region, ventral view. Abbreviation: <abbrev xmlns:xlink="http://www.w3.org/1999/xlink" xlink:title="anchor-shaped structure" id="ABBRID0EBUAG" xlink:type="simple">ass</abbrev> = anchor-shaped structure. Scale bars: 0.4 mm (<bold>A–F</bold>); 0.2 mm (<bold>G, H</bold>).</p></caption><graphic xmlns:xlink="http://www.w3.org/1999/xlink" xlink:href="zookeys-993-001-g010.jpg" position="float" orientation="portrait" xlink:type="simple" id="oo_475040.jpg"><uri content-type="original_file" xlink:type="simple">https://binary.pensoft.net/fig/475040</uri></graphic></fig></tp:treatment-sec></tp:taxon-treatment>
